# Supplementary material for: Metagenomic Features Characterized with Microbial Iron Oxidoreduction and Mineral Interaction in Southwest Indian Ridge
Source: Microbiol Spectr. 2022 Oct 26;10(6):e00614-22. doi: 10.1128/spectrum.00614-22 (PMC9769843; doi:10.1128/spectrum.00614-22)
Supplement: Supplemental file 1 — Supplemental material. Download spectrum.00614-22-s0001.xlsx, XLSX file, 0.04 MB [file spectrum.00614-22-s0001.xlsx]

## Sheet: Sheet1
Supplementary Table 3. Annotation of iron-related genes or cytochome oxidase genes of 295 MAGs. Functional assumptions related to iron metabolisms were conducted on Fegenie (Garber et al., 2020) and strictly followed its recommended threshold. However, it should be paid careful attention that possible repeated or incorrect annotations could occur among siderophore or iron transport genes due to i…

## Sheet: Supplementary Table 3
Supplementary Table 3. Annotation of iron-related genes or cytochome oxidase genes of 295 MAGs. Functional assumptions related to iron metabolisms were conducted on Fegenie (Garber et al., 2020) and strictly followed its recommended threshold. However, it should be paid careful attention that possible repeated or incorrect annotations could occur among siderophore or iron transport genes due to i…
		Siderophore synthesis		Siderophore transport potential									Iron ABC transporter		Ferritin_like	Iron Oxidoreduction						Cytochrome c oxidase
bin id	GTDB Taxonomy	amoA	angR	tonB-exbB-exbD	besA	fatABCD	cbrABCD	yusV	yqjh	piuA/priA	fpuABCD	fhuBCADF	feoAB	futABCD	PF00210	cyc2	multi-heme	omcF	omcZ	omcS	mtrAB	M00155 Cytochrome c oxidase	M00156 Cytochrome c oxidase, cbb3-type
Dive96-bin3.136	d__Archaea;p__Asgardarchaeota;c__Heimdallarchaeia;o__;f__;g__;s__														√
Dive96-bin2.176	d__Archaea;p__Asgardarchaeota;c__Heimdallarchaeia;o__LC-2;f__;g__;s__												√		√							√
Dive100-bin10.34	d__Archaea;p__Asgardarchaeota;c__Heimdallarchaeia;o__LC-2;f__LC-2;g__;s__	√													√
Dive96-bin10.124	d__Archaea;p__Asgardarchaeota;c__Heimdallarchaeia;o__LC-2;f__LC-2;g__;s__	√
Dive96-bin2.169	d__Archaea;p__Asgardarchaeota;c__Thorarchaeia;o__Thorarchaeales;f__Thorarchaeaceae;g__;s__												√		√
Dive96-bin4.146	d__Archaea;p__Asgardarchaeota;c__Thorarchaeia;o__Thorarchaeales;f__Thorarchaeaceae;g__;s__														√
Dive96-bin3.446	d__Archaea;p__Iainarchaeota;c__Iainarchaeia;o__;f__;g__;s__
Dive96-bin3.463	d__Archaea;p__Iainarchaeota;c__Iainarchaeia;o__B1Sed1-29;f__;g__;s__
Dive96-bin4.413	d__Archaea;p__Iainarchaeota;c__Iainarchaeia;o__B1Sed1-29;f__;g__;s__
Dive96-bin10.390	d__Archaea;p__Iainarchaeota;c__Iainarchaeia;o__Iainarchaeales;f__1-14--1-31-34;g__1-14--1-31-34;s__														√
Dive100-bin4.136	d__Archaea;p__Methanobacteriota;c__Methanococci;o__Methanococcales;f__Methanocaldococcaceae;g__Methanocaldococcus_A;s__						√						√
Dive96-bin4.412	d__Archaea;p__Micrarchaeota;c__Micrarchaeia;o__;f__;g__;s__														√
Dive96-bin10.467	d__Archaea;p__Nanoarchaeota;c__Nanoarchaeia;o__CSSed11-243R1;f__CSSed11-243R1;g__;s__
Dive96-bin1.432	d__Archaea;p__Nanoarchaeota;c__Nanoarchaeia;o__Pacearchaeales;f__GW211-AR1;g__;s__														√
Dive96-bin3.341	d__Archaea;p__Thermoplasmatota;c__E2;o__UBA22;f__JdFR-43;g__JdFR-43;s__						√	√		√	√		√		√
Dive96-bin1.310	d__Archaea;p__Thermoplasmatota;c__Thermoplasmata;o__;f__;g__;s__						√						√		√
Dive96-bin10.379	d__Archaea;p__Thermoplasmatota;c__Thermoplasmata;o__;f__;g__;s__						√	√		√	√		√		√
Dive96-bin4.290	d__Archaea;p__Thermoplasmatota;c__Thermoplasmata;o__;f__;g__;s__						√						√		√
Dive96-bin3.369	d__Archaea;p__Thermoplasmatota;c__Thermoplasmata;o__Aciduliprofundales;f__JdFR-45;g__JdFR-45;s__						√						√
Dive96-bin2.279	d__Archaea;p__Thermoproteota;c__Nitrososphaeria;o__Nitrososphaerales;f__Nitrosopumilaceae;g__Nitrosopumilus;s__														√		√
Dive96-bin4.347	d__Archaea;p__Thermoproteota;c__Thermoproteia;o__Thermofilales;f__B69-G16;g__B69-G16;s__												√		√
Dive96-bin2.216	d__Bacteria;p__;c__;o__;f__;g__;s__			√			√	√		√	√						√
Dive96-bin3.160	d__Bacteria;p__Acidobacteriota;c__Mor1;o__J45;f__J45;g__J65;s__	√		√		√	√					√	√		√	√	√				√	√
Dive96-bin10.49	d__Bacteria;p__Acidobacteriota;c__Thermoanaerobaculia;o__UBA574;f__UBA574;g__SZUA-115;s__		√	√	√	√	√			√		√			√	√	√					√
Dive100-bin2.26	d__Bacteria;p__Actinobacteriota;c__Acidimicrobiia;o__Acidimicrobiales;f__SZUA-35;g__SZUA-35;s__	√	√				√	√		√	√		√		√							√
Dive96-bin3.128	d__Bacteria;p__Actinobacteriota;c__Acidimicrobiia;o__Acidimicrobiales;f__SZUA-35;g__SZUA-35;s__	√	√				√								√							√
Dive96-bin3.143	d__Bacteria;p__Actinobacteriota;c__Acidimicrobiia;o__Acidimicrobiales;f__UBA1166;g__SZUA-87;s__	√																				√
Dive96-bin3.113	d__Bacteria;p__Actinobacteriota;c__Acidimicrobiia;o__Acidimicrobiales;f__UBA1166;g__UBA1166;s__	√					√															√
Dive100-bin10.58	d__Bacteria;p__Actinobacteriota;c__Acidimicrobiia;o__UBA5794;f__UBA5794;g__BMS3BBIN2;s__	√			√		√	√		√	√				√							√
Dive96-bin3.271	d__Bacteria;p__Actinobacteriota;c__Acidimicrobiia;o__UBA5794;f__UBA5794;g__UBA5794;s__	√							√					√	√
Dive96-bin2.271	d__Bacteria;p__Actinobacteriota;c__Thermoleophilia;o__BMS3ABIN1;f__BMS3ABIN1;g__BMS3ABIN1;s__												√				√
Dive96-bin3.284	d__Bacteria;p__Actinobacteriota;c__Thermoleophilia;o__BMS3ABIN1;f__BMS3ABIN1;g__BMS3ABIN1;s__												√				√
Dive100-bin2.115	d__Bacteria;p__Aquificota;c__Aquificae;o__Aquificales;f__Aquificaceae;g__Hydrogenivirga;s__			√						√			√		√
Dive100-bin3.126	d__Bacteria;p__Aquificota;c__Aquificae;o__Aquificales;f__QOAS1;g__QOAS1;s__												√		√
Dive100-bin10.107	d__Bacteria;p__Bacteroidota;c__Bacteroidia;o__;f__;g__;s__			√						√												√
Dive96-bin10.114	d__Bacteria;p__Bacteroidota;c__Bacteroidia;o__Bacteroidales;f__4484-276;g__;s__			√											√		√					√
Dive96-bin10.164	d__Bacteria;p__Bacteroidota;c__Bacteroidia;o__Bacteroidales;f__4572-128;g__;s__			√		√				√					√		√
Dive96-bin2.160	d__Bacteria;p__Bacteroidota;c__Bacteroidia;o__Bacteroidales;f__F82;g__B6-G9;s__			√		√	√					√			√		√					√	√
Dive100-bin2.33	d__Bacteria;p__Bacteroidota;c__Bacteroidia;o__Bacteroidales;f__F82;g__BM524;s__			√		√				√			√		√		√					√	√
Dive96-bin2.136	d__Bacteria;p__Bacteroidota;c__Bacteroidia;o__Bacteroidales;f__F82;g__BM524;s__			√		√				√			√		√		√					√	√
Dive100-bin10.60	d__Bacteria;p__Bacteroidota;c__Bacteroidia;o__Bacteroidales;f__F82;g__SZUA-53;s__			√		√	√			√		√	√			√	√
Dive96-bin1.175	d__Bacteria;p__Bacteroidota;c__Bacteroidia;o__Bacteroidales;f__Prolixibacteraceae;g__;s__			√		√	√			√		√	√		√		√
Dive100-bin4.30	d__Bacteria;p__Bacteroidota;c__Bacteroidia;o__Bacteroidales;f__Prolixibacteraceae;g__Draconibacterium;s__			√		√	√			√		√	√		√		√
Dive96-bin2.219	d__Bacteria;p__Bacteroidota;c__Bacteroidia;o__Chitinophagales;f__;g__;s__			√													√
Dive100-bin10.78	d__Bacteria;p__Bacteroidota;c__Bacteroidia;o__Chitinophagales;f__Saprospiraceae;g__;s__			√	√					√							√
Dive96-bin10.213	d__Bacteria;p__Bacteroidota;c__Bacteroidia;o__Chitinophagales;f__Saprospiraceae;g__;s__			√																		√
Dive96-bin3.134	d__Bacteria;p__Bacteroidota;c__Bacteroidia;o__Chitinophagales;f__Saprospiraceae;g__UBA7328;s__			√									√		√							√
Dive100-bin10.8	d__Bacteria;p__Bacteroidota;c__Bacteroidia;o__Cytophagales;f__Cyclobacteriaceae;g__;s__		√	√	√	√	√			√		√	√		√		√					√
Dive100-bin3.32	d__Bacteria;p__Bacteroidota;c__Bacteroidia;o__Cytophagales;f__Cyclobacteriaceae;g__;s__			√		√				√			√		√		√					√	√
Dive96-bin1.87	d__Bacteria;p__Bacteroidota;c__Bacteroidia;o__Cytophagales;f__Cyclobacteriaceae;g__;s__			√		√	√					√	√		√		√					√
Dive100-bin2.70	d__Bacteria;p__Bacteroidota;c__Bacteroidia;o__Flavobacteriales;f__;g__;s__			√						√												√
Dive100-bin10.50	d__Bacteria;p__Bacteroidota;c__Bacteroidia;o__Flavobacteriales;f__Crocinitomicaceae;g__UBA4466;s__			√	√	√				√			√		√							√
Dive100-bin10.67	d__Bacteria;p__Bacteroidota;c__Bacteroidia;o__Flavobacteriales;f__Crocinitomicaceae;g__UBA4466;s__			√		√				√					√							√
Dive100-bin10.72	d__Bacteria;p__Bacteroidota;c__Bacteroidia;o__Flavobacteriales;f__Crocinitomicaceae;g__UBA4466;s__			√		√				√			√		√							√	√
Dive100-bin10.76	d__Bacteria;p__Bacteroidota;c__Bacteroidia;o__Flavobacteriales;f__Flavobacteriaceae;g__GCA-2733185;s__			√		√	√			√		√			√							√
Dive100-bin1.95	d__Bacteria;p__Bacteroidota;c__Bacteroidia;o__Flavobacteriales;f__Flavobacteriaceae;g__GCA-2733415;s__				√					√			√		√							√
Dive100-bin1.75	d__Bacteria;p__Bacteroidota;c__Bacteroidia;o__Flavobacteriales;f__Flavobacteriaceae;g__Lutibacter;s__									√			√		√		√					√
Dive96-bin1.168	d__Bacteria;p__Bacteroidota;c__Bacteroidia;o__Flavobacteriales;f__Flavobacteriaceae;g__Maribacter;s__			√		√	√					√	√		√							√	√
Dive100-bin3.23	d__Bacteria;p__Bacteroidota;c__Bacteroidia;o__Flavobacteriales;f__Flavobacteriaceae;g__Maribacter_A;s__		√	√	√	√	√			√		√	√		√		√					√
Dive100-bin1.54	d__Bacteria;p__Bacteroidota;c__Bacteroidia;o__Flavobacteriales;f__Flavobacteriaceae;g__UBA7949;s__		√	√	√	√	√			√		√			√							√	√
Dive96-bin1.139	d__Bacteria;p__Bacteroidota;c__Ignavibacteria;o__Ignavibacteriales;f__Ignavibacteriaceae;g__BMS3ABIN3;s__	√		√	√					√			√		√	√	√					√
Dive96-bin4.133	d__Bacteria;p__Bacteroidota;c__Ignavibacteria;o__Ignavibacteriales;f__Melioribacteraceae;g__GCA-274665;s__	√	√	√	√	√	√	√		√	√		√		√		√					√	√
Dive96-bin10.128	d__Bacteria;p__Bacteroidota;c__Kapabacteria;o__Kapabacteriales;f__;g__;s__	√		√						√			√		√		√
Dive100-bin10.105	d__Bacteria;p__Bacteroidota;c__Kapabacteria;o__Kapabacteriales;f__GCA-2839825;g__;s__			√						√			√				√					√
Dive96-bin3.154	d__Bacteria;p__Bacteroidota;c__SZUA-365;o__;f__;g__;s__			√		√									√	√	√
Dive96-bin10.340	d__Bacteria;p__Bipolaricaulota;c__Bipolaricaulia;o__Bipolaricaulales;f__Bipolaricaulaceae;g__UBA3571;s__												√		√
Dive96-bin1.306	d__Bacteria;p__Bipolaricaulota;c__Bipolaricaulia;o__UBA795;f__UBA9294;g__;s__						√								√
Dive96-bin2.107	d__Bacteria;p__Calditrichota;c__Calditrichia;o__;f__;g__;s__			√				√		√	√				√	√	√					√
Dive96-bin1.111	d__Bacteria;p__Calditrichota;c__Calditrichia;o__Calditrichales;f__Calditrichaceae;g__;s__		√	√		√	√	√		√	√	√	√		√		√
Dive96-bin3.94	d__Bacteria;p__Calditrichota;c__Calditrichia;o__Calditrichales;f__Calditrichaceae;g__;s__		√	√		√							√		√		√
Dive96-bin1.108	d__Bacteria;p__Calditrichota;c__Calditrichia;o__Calditrichales;f__Calditrichaceae;g__Caldithrix;s__		√	√		√	√	√		√	√	√	√		√		√
Dive96-bin4.159	d__Bacteria;p__Calditrichota;c__Calditrichia;o__Calditrichales;f__Calditrichaceae;g__Caldithrix;s__		√	√		√	√	√		√	√	√			√	√	√					√
Dive96-bin10.75	d__Bacteria;p__Calditrichota;c__Calditrichia;o__Calditrichales;f__J4;g__;s__	√	√	√	√	√	√	√		√	√	√	√		√		√					√	√
Dive96-bin3.123	d__Bacteria;p__Calditrichota;c__Calditrichia;o__RBG-13-44-9;f__;g__;s__	√	√	√		√	√	√		√	√	√	√		√	√	√					√
Dive96-bin3.89	d__Bacteria;p__Calditrichota;c__Calditrichia;o__RBG-13-44-9;f__J42;g__;s__	√		√		√							√		√	√	√					√
Dive100-bin4.86	d__Bacteria;p__Campylobacterota;c__Campylobacteria;o__Campylobacterales;f__QNZT1;g__;s__			√		√				√			√		√		√
Dive96-bin10.281	d__Bacteria;p__Campylobacterota;c__Campylobacteria;o__Campylobacterales;f__Sulfurimonadaceae;g__4484-23;s__					√				√			√										√
Dive100-bin10.89	d__Bacteria;p__Campylobacterota;c__Campylobacteria;o__Campylobacterales;f__Sulfurimonadaceae;g__GCA-2733885;s__		√	√		√				√			√				√						√
Dive96-bin10.297	d__Bacteria;p__Campylobacterota;c__Campylobacteria;o__Campylobacterales;f__Sulfurimonadaceae;g__QNZR1;s__			√											√		√		√				√
Dive100-bin10.109	d__Bacteria;p__Campylobacterota;c__Campylobacteria;o__Campylobacterales;f__Sulfurospirillaceae;g__;s__			√						√			√										√
Dive100-bin10.130	d__Bacteria;p__Campylobacterota;c__Campylobacteria;o__Campylobacterales;f__Sulfurovaceae;g__Sulfurovum;s__									√			√										√
Dive100-bin2.97	d__Bacteria;p__Campylobacterota;c__Campylobacteria;o__Campylobacterales;f__Sulfurovaceae;g__Sulfurovum;s__			√		√	√			√		√	√										√
Dive96-bin10.193	d__Bacteria;p__CG2-3-53-67;c__CG2-3-53-67;o__CG2-3-53-67;f__CG2-3-53-67;g__;s__			√		√	√	√		√	√		√			√	√					√
Dive96-bin1.162	d__Bacteria;p__CG2-3-7-394;c__CG2-3-7-394;o__CG2-3-7-394;f__CG2-3-7-394;g__CG2-3-7-394;s__			√		√				√			√				√
Dive96-bin1.126	d__Bacteria;p__Chloroflexota;c__Anaerolineae;o__4572-78;f__4572-78;g__;s__							√		√			√		√		√
Dive96-bin10.145	d__Bacteria;p__Chloroflexota;c__Anaerolineae;o__4572-78;f__4572-78;g__;s__												√		√		√
Dive96-bin10.46	d__Bacteria;p__Chloroflexota;c__Anaerolineae;o__4572-78;f__J111;g__J95;s__												√	√	√		√					√
Dive96-bin3.112	d__Bacteria;p__Chloroflexota;c__Anaerolineae;o__4572-78;f__NAK82;g__;s__		√					√		√			√		√		√
Dive96-bin10.148	d__Bacteria;p__Chloroflexota;c__Anaerolineae;o__Anaerolineales;f__E44-bin32;g__;s__												√	√	√		√
Dive96-bin4.196	d__Bacteria;p__Chloroflexota;c__Anaerolineae;o__Anaerolineales;f__E44-bin32;g__;s__												√	√	√		√
Dive96-bin3.214	d__Bacteria;p__Chloroflexota;c__Anaerolineae;o__Anaerolineales;f__EnvOPS12;g__J97;s__						√	√		√	√		√		√		√
Dive96-bin3.261	d__Bacteria;p__Chloroflexota;c__Anaerolineae;o__Anaerolineales;f__EnvOPS12;g__J97;s__						√	√		√	√		√		√		√
Dive96-bin4.300	d__Bacteria;p__Chloroflexota;c__Anaerolineae;o__Anaerolineales;f__UBA11858;g__J13;s__												√		√		√
Dive96-bin10.65	d__Bacteria;p__Chloroflexota;c__Anaerolineae;o__Caldilineales;f__Caldilineaceae;g__;s__							√		√			√		√		√
Dive96-bin3.165	d__Bacteria;p__Chloroflexota;c__Anaerolineae;o__Caldilineales;f__J12;g__;s__												√		√		√
Dive96-bin4.165	d__Bacteria;p__Chloroflexota;c__Anaerolineae;o__Caldilineales;f__J12;g__;s__							√		√			√		√		√					√
Dive96-bin3.68	d__Bacteria;p__Chloroflexota;c__Anaerolineae;o__Promineofilales;f__Promineofilaceae;g__;s__	√						√		√	√		√	√	√		√					√
Dive96-bin1.73	d__Bacteria;p__Chloroflexota;c__Anaerolineae;o__Promineofilales;f__Promineofilaceae;g__GCA-2699125;s__	√	√				√						√	√	√		√					√
Dive96-bin10.74	d__Bacteria;p__Chloroflexota;c__Anaerolineae;o__Promineofilales;f__Promineofilaceae;g__GCA-2746795;s__	√	√										√	√	√		√					√
Dive96-bin10.82	d__Bacteria;p__Chloroflexota;c__Anaerolineae;o__UBA371;f__;g__;s__						√	√		√	√		√		√		√
Dive96-bin4.203	d__Bacteria;p__Chloroflexota;c__Dehalococcoidia;o__UBA1151;f__Bin127;g__UBA1328;s__						√															√
Dive96-bin1.51	d__Bacteria;p__CSSED1-31;c__CSSED1-31;o__;f__;g__;s__	√		√		√	√					√	√		√	√	√					√
Dive96-bin3.122	d__Bacteria;p__Desulfobacterota;c__;o__;f__;g__;s__		√	√		√	√			√		√					√		√		√
Dive96-bin3.187	d__Bacteria;p__Desulfobacterota;c__;o__;f__;g__;s__			√													√
Dive96-bin4.232	d__Bacteria;p__Desulfobacterota;c__;o__;f__;g__;s__			√		√	√	√		√	√	√			√		√
Dive96-bin3.183	d__Bacteria;p__Desulfobacterota;c__Desulfarculia;o__Desulfarculales;f__Desulfarculaceae;g__SURF-1;s__					√	√			√		√	√
Dive96-bin10.137	d__Bacteria;p__Desulfobacterota;c__Desulfobacteria;o__Desulfatiglandales;f__;g__;s__			√		√	√			√		√					√
Dive96-bin10.28	d__Bacteria;p__Desulfobacterota;c__Desulfobacteria;o__Desulfobacterales;f__;g__;s__			√		√	√	√		√	√	√	√		√		√						√
Dive100-bin1.40	d__Bacteria;p__Desulfobacterota;c__Desulfobacteria;o__Desulfobacterales;f__SURF-3;g__SURF-3;s__			√		√	√	√		√	√	√	√
Dive96-bin4.200	d__Bacteria;p__Desulfobacterota;c__Desulfobulbia;o__Desulfobulbales;f__;g__;s__			√		√	√	√		√	√	√	√		√		√
Dive100-bin10.32	d__Bacteria;p__Desulfobacterota;c__Desulfobulbia;o__Desulfobulbales;f__Desulfobulbaceae;g__;s__			√		√	√	√		√	√	√	√		√		√
Dive96-bin1.211	d__Bacteria;p__Desulfobacterota;c__Desulfobulbia;o__Desulfobulbales;f__Desulfobulbaceae;g__;s__			√		√	√	√		√	√	√	√				√
Dive96-bin10.259	d__Bacteria;p__Desulfobacterota;c__Desulfobulbia;o__Desulfobulbales;f__Desulfobulbaceae;g__;s__			√		√	√	√		√	√	√	√		√		√
Dive96-bin4.266	d__Bacteria;p__Desulfobacterota;c__Desulfobulbia;o__Desulfobulbales;f__Desulfobulbaceae;g__BMS3Abin13;s__						√	√		√	√						√
Dive100-bin10.55	d__Bacteria;p__Desulfobacterota;c__Desulfobulbia;o__Desulfobulbales;f__Desulfocapsaceae;g__Desulfocapsa;s__		√	√		√	√	√		√	√	√	√		√
Dive96-bin4.234	d__Bacteria;p__Desulfobacterota;c__Desulfobulbia;o__Desulfobulbales;f__Desulfurivibrionaceae;g__;s__			√			√	√		√	√		√		√		√
Dive96-bin4.264	d__Bacteria;p__Desulfobacterota;c__Desulfobulbia;o__Desulfobulbales;f__Desulfurivibrionaceae;g__;s__			√									√		√		√
Dive96-bin10.216	d__Bacteria;p__Desulfobacterota;c__Desulfobulbia;o__Desulfobulbales;f__Desulfurivibrionaceae;g__BM56;s__			√		√	√	√		√	√	√	√		√		√
Dive100-bin2.40	d__Bacteria;p__Desulfobacterota;c__Desulfuromonadia;o__Desulfuromonadales;f__BM13;g__M4;s__			√		√	√	√		√	√	√		√	√		√				√	√	√
Dive100-bin10.46	d__Bacteria;p__Desulfobacterota;c__Desulfuromonadia;o__Desulfuromonadales;f__Geopsychrobacteraceae;g__;s__			√		√				√					√		√					√	√
Dive100-bin10.49	d__Bacteria;p__Desulfobacterota;c__Desulfuromonadia;o__Desulfuromonadales;f__Geopsychrobacteraceae;g__Desulfuromusa;s__		√	√		√	√	√		√	√	√	√		√		√				√
Dive100-bin10.31	d__Bacteria;p__Desulfobacterota;c__Desulfuromonadia;o__Desulfuromonadales;f__Geopsychrobacteraceae;g__Geopsychrobacter;s__			√		√				√			√	√	√		√					√	√
Dive100-bin3.49	d__Bacteria;p__Desulfobacterota;c__Desulfuromonadia;o__Desulfuromonadales;f__Geopsychrobacteraceae;g__Geopsychrobacter;s__			√		√				√			√	√	√		√					√	√
Dive96-bin2.157	d__Bacteria;p__Desulfobacterota;c__Desulfuromonadia;o__Desulfuromonadales;f__Geopsychrobacteraceae;g__Geopsychrobacter;s__			√		√							√		√		√					√
Dive96-bin2.167	d__Bacteria;p__Desulfobacterota;c__Desulfuromonadia;o__Desulfuromonadales;f__Geopsychrobacteraceae;g__Geopsychrobacter;s__			√									√		√		√					√
Dive96-bin4.212	d__Bacteria;p__Desulfobacterota;c__Dissulfuribacteria;o__Dissulfuribacterales;f__UBA376;g__;s__			√		√	√	√		√	√	√	√		√		√
Dive100-bin4.97	d__Bacteria;p__Desulfobacterota;c__GWC2-55-46;o__GWC2-55-46;f__;g__;s__			√						√					√		√
Dive96-bin3.294	d__Bacteria;p__Desulfobacterota;c__GWC2-55-46;o__GWC2-55-46;f__;g__;s__			√				√		√			√		√	√
Dive96-bin4.244	d__Bacteria;p__Desulfobacterota;c__GWC2-55-46;o__GWC2-55-46;f__;g__;s__			√		√	√			√		√	√		√	√	√
Dive96-bin3.137	d__Bacteria;p__Desulfobacterota;c__RBG-13-61-14;o__;f__;g__;s__			√		√	√					√			√	√
Dive96-bin2.95	d__Bacteria;p__Desulfobacterota_B;c__Binatia;o__UBA1149;f__UBA1149;g__;s__	√		√		√	√			√		√			√		√					√
Dive96-bin10.171	d__Bacteria;p__Desulfobacterota_C;c__Defferisomatia;o__Defferisomatales;f__Defferisomataceae;g__;s__			√		√	√	√		√	√	√					√
Dive96-bin3.178	d__Bacteria;p__Desulfobacterota_C;c__Defferisomatia;o__Defferisomatales;f__Defferisomataceae;g__Deferrisoma;s__Deferrisoma camini		√	√		√	√	√		√	√	√	√		√		√
Dive96-bin2.117	d__Bacteria;p__Eisenbacteria;c__;o__;f__;g__;s__	√		√			√	√		√	√		√		√	√	√					√
Dive96-bin10.104	d__Bacteria;p__Gemmatimonadota;c__Glassbacteria;o__GWA2-58-1;f__GWA2-58-1;g__;s__			√		√	√	√		√	√	√			√	√	√						√
Dive100-bin1.12	d__Bacteria;p__Hydrogenedentota;c__Hydrogenedentia;o__Hydrogenedentiales;f__;g__;s__		√				√				√		√		√		√					√
Dive100-bin4.74	d__Bacteria;p__Hydrogenedentota;c__Hydrogenedentia;o__Hydrogenedentiales;f__GCA-2746185;g__GCA-2746185;s__	√						√		√					√	√
Dive96-bin1.67	d__Bacteria;p__Hydrogenedentota;c__Hydrogenedentia;o__Hydrogenedentiales;f__SCBR16-9;g__;s__	√	√										√		√	√	√					√
Dive96-bin3.147	d__Bacteria;p__Krumholzibacteriota;c__Krumholzibacteria;o__LZORAL124-64-63;f__;g__;s__			√									√			√	√					√
Dive96-bin4.121	d__Bacteria;p__Krumholzibacteriota;c__Krumholzibacteria;o__LZORAL124-64-63;f__LZORAL124-64-63;g__LZORAL124-64-63;s__			√						√			√		√	√	√						√
Dive96-bin2.115	d__Bacteria;p__Krumholzibacteriota;c__Krumholzibacteria;o__LZORAL124-64-63;f__LZORAL124-64-63;g__UM-FILTER-65-15;s__			√									√		√	√	√			√
Dive96-bin3.88	d__Bacteria;p__KSB1;c__UBA2214;o__CR4bin15;f__;g__;s__	√		√						√			√		√	√	√					√
Dive96-bin4.250	d__Bacteria;p__KSB1;c__UBA2214;o__JdFR-76;f__JdFR-76;g__;s__									√			√				√				√
Dive96-bin1.135	d__Bacteria;p__KSB1;c__UBA2214;o__UBA2214;f__Zgenome-27;g__;s__		√	√						√			√		√	√	√
Dive96-bin4.251	d__Bacteria;p__Marinisomatota;c__Marinisomatia;o__Marinisomatales;f__J89;g__;s__			√									√		√		√					√
Dive96-bin10.244	d__Bacteria;p__Marinisomatota;c__Marinisomatia;o__SCGC-AAA3-L8;f__;g__;s__			√													√
Dive96-bin1.149	d__Bacteria;p__Marinisomatota;c__UBA8477;o__UBA8477;f__UBA8477;g__;s__	√		√						√			√		√		√
Dive96-bin1.27	d__Bacteria;p__Myxococcota;c__;o__;f__;g__;s__		√	√		√	√	√		√	√	√	√		√		√
Dive96-bin2.67	d__Bacteria;p__Myxococcota;c__Polyangia;o__HGW-17;f__;g__;s__			√			√						√		√		√
Dive96-bin2.54	d__Bacteria;p__Myxococcota;c__UBA796;o__UBA796;f__;g__;s__			√									√		√		√
Dive96-bin3.244	d__Bacteria;p__Nitrospinota_A;c__UBA7883;o__;f__;g__;s__			√		√	√	√		√	√	√			√	√	√						√
Dive96-bin3.303	d__Bacteria;p__Nitrospinota_A;c__UBA7883;o__;f__;g__;s__			√									√		√	√	√
Dive96-bin1.228	d__Bacteria;p__Nitrospinota_A;c__UBA7883;o__UBA7883;f__;g__;s__			√		√				√					√	√							√
Dive96-bin4.192	d__Bacteria;p__Nitrospinota_A;c__UBA7883;o__UBA7883;f__;g__;s__			√		√	√	√		√	√	√			√	√	√
Dive96-bin3.242	d__Bacteria;p__Nitrospirota;c__Thermodesulfovibrionia;o__Thermodesulfovibrionales;f__UBA6898;g__;s__			√		√				√							√
Dive96-bin10.277	d__Bacteria;p__Nitrospirota;c__Thermodesulfovibrionia;o__UBA692;f__UBA692;g__;s__			√											√		√						√
Dive96-bin10.280	d__Bacteria;p__Omnitrophota;c__Koll11;o__UBA156;f__SKK-1;g__;s__												√		√		√
Dive96-bin10.367	d__Bacteria;p__Patescibacteria;c__ABY1;o__UBA957;f__UBA957;g__;s__
Dive96-bin3.358	d__Bacteria;p__Patescibacteria;c__Gracilibacteria;o__UBA1369;f__;g__;s__														√
Dive96-bin10.432	d__Bacteria;p__Patescibacteria;c__Microgenomatia;o__UBA14;f__;g__;s__
Dive96-bin4.97	d__Bacteria;p__Planctomycetota;c__;o__;f__;g__;s__			√		√	√	√		√	√	√	√		√		√					√
Dive96-bin1.34	d__Bacteria;p__Planctomycetota;c__Brocadiae;o__;f__;g__;s__			√		√	√	√		√	√	√	√		√		√
Dive96-bin3.79	d__Bacteria;p__Planctomycetota;c__GCA-2687715;o__GCA-2687715;f__;g__;s__			√			√	√		√	√		√		√		√					√
Dive100-bin2.50	d__Bacteria;p__Planctomycetota;c__Phycisphaerae;o__Phycisphaerales;f__Phycisphaeraceae;g__;s__												√		√		√					√
Dive100-bin3.48	d__Bacteria;p__Planctomycetota;c__Phycisphaerae;o__Phycisphaerales;f__Phycisphaeraceae;g__;s__												√		√		√					√
Dive96-bin3.198	d__Bacteria;p__Planctomycetota;c__Phycisphaerae;o__Phycisphaerales;f__Phycisphaeraceae;g__;s__			√		√				√					√		√					√
Dive96-bin4.160	d__Bacteria;p__Planctomycetota;c__Phycisphaerae;o__Phycisphaerales;f__Phycisphaeraceae;g__;s__												√		√		√					√
Dive96-bin3.179	d__Bacteria;p__Planctomycetota;c__Phycisphaerae;o__Phycisphaerales;f__SM1A2;g__;s__
Dive96-bin4.162	d__Bacteria;p__Planctomycetota;c__Phycisphaerae;o__Phycisphaerales;f__SM1A2;g__CAADGN1;s__												√		√		√					√
Dive100-bin1.59	d__Bacteria;p__Planctomycetota;c__Phycisphaerae;o__Phycisphaerales;f__SM1A2;g__UBA1924;s__																√
Dive96-bin3.348	d__Bacteria;p__Planctomycetota;c__Phycisphaerae;o__Sedimentisphaerales;f__Anaerohalophaeraceae;g__;s__						√	√		√	√		√		√
Dive96-bin3.224	d__Bacteria;p__Planctomycetota;c__Phycisphaerae;o__SM23-33;f__SM23-33;g__;s__			√		√	√					√	√		√
Dive96-bin4.107	d__Bacteria;p__Planctomycetota;c__Phycisphaerae;o__UBA1845;f__UBA1845;g__;s__						√						√		√		√
Dive100-bin1.21	d__Bacteria;p__Planctomycetota;c__Phycisphaerae;o__UBA1845;f__UBA1845;g__SBAX1;s__			√		√	√	√		√	√	√			√		√
Dive96-bin1.117	d__Bacteria;p__Planctomycetota;c__Phycisphaerae;o__UBA1845;f__UBA1845;g__SBAX1;s__			√									√				√
Dive96-bin1.127	d__Bacteria;p__Planctomycetota;c__Phycisphaerae;o__UBA1845;f__UBA1845;g__SBAX1;s__		√	√			√			√			√		√		√
Dive96-bin10.178	d__Bacteria;p__Planctomycetota;c__Phycisphaerae;o__UBA1845;f__UBA1845;g__SBAX1;s__			√			√			√			√				√					√
Dive96-bin2.90	d__Bacteria;p__Planctomycetota;c__Phycisphaerae;o__UBA1845;f__UBA1845;g__SBAX1;s__			√		√	√	√		√	√	√	√		√		√
Dive100-bin3.45	d__Bacteria;p__Planctomycetota;c__Planctomycetes;o__Pirellulales;f__;g__;s__			√						√			√		√							√
Dive96-bin10.140	d__Bacteria;p__Planctomycetota;c__Planctomycetes;o__Pirellulales;f__Ga77529;g__Ga77529;s__			√											√							√
Dive100-bin4.32	d__Bacteria;p__Planctomycetota;c__Planctomycetes;o__Pirellulales;f__Ga77529;g__UBA11888;s__			√						√					√							√
Dive96-bin2.49	d__Bacteria;p__Planctomycetota;c__Planctomycetes;o__Pirellulales;f__Ga77529;g__UBA11888;s__												√		√		√				√
Dive96-bin10.42	d__Bacteria;p__Planctomycetota;c__Planctomycetes;o__Pirellulales;f__Pirellulaceae;g__;s__		√										√				√		√
Dive96-bin4.48	d__Bacteria;p__Planctomycetota;c__Planctomycetes;o__Pirellulales;f__Pirellulaceae;g__;s__			√						√			√		√		√					√
Dive96-bin2.57	d__Bacteria;p__Planctomycetota;c__Planctomycetes;o__Pirellulales;f__Pirellulaceae;g__SZUA-33;s__			√									√		√	√	√
Dive96-bin10.59	d__Bacteria;p__Planctomycetota;c__Planctomycetes;o__Planctomycetales;f__Planctomycetaceae;g__;s__												√		√
Dive96-bin10.66	d__Bacteria;p__Planctomycetota;c__Planctomycetes;o__Planctomycetales;f__Planctomycetaceae;g__;s__														√		√					√
Dive96-bin1.64	d__Bacteria;p__Planctomycetota;c__Planctomycetes;o__Planctomycetales;f__Planctomycetaceae;g__;s__												√		√	√						√
Dive96-bin3.107	d__Bacteria;p__Planctomycetota;c__Planctomycetes;o__Planctomycetales;f__Planctomycetaceae;g__;s__												√			√	√
Dive96-bin4.216	d__Bacteria;p__Planctomycetota;c__UBA1135;o__UBA1135;f__UBA1135;g__GCA-2746235;s__		√	√		√	√					√	√				√					√
Dive96-bin1.63	d__Bacteria;p__Planctomycetota;c__UBA1135;o__UBA2386;f__GCA-2748355;g__;s__		√	√		√	√					√	√		√		√					√
Dive100-bin1.14	d__Bacteria;p__Planctomycetota;c__UBA8742;o__;f__;g__;s__			√		√	√	√		√	√	√	√		√		√					√
Dive96-bin10.89	d__Bacteria;p__Planctomycetota;c__UBA8742;o__;f__;g__;s__			√									√		√		√					√
Dive96-bin1.70	d__Bacteria;p__Poribacteria;c__WGA-4E;o__;f__;g__;s__			√		√	√	√		√	√	√			√		√					√
Dive100-bin3.118	d__Bacteria;p__Proteobacteria;c__Alphaproteobacteria;o__16-39-46;f__16-39-46;g__;s__		√
Dive100-bin10.141	d__Bacteria;p__Proteobacteria;c__Alphaproteobacteria;o__Caedimonadales;f__UBA9215;g__UBA9215;s__			√											√
Dive96-bin4.281	d__Bacteria;p__Proteobacteria;c__Alphaproteobacteria;o__Caedimonadales;f__UBA9215;g__UBA9215;s__			√											√
Dive100-bin4.62	d__Bacteria;p__Proteobacteria;c__Alphaproteobacteria;o__Caulobacterales;f__Maricaulaceae;g__Robiginitomaculum_A;s__			√	√					√							√					√	√
Dive100-bin4.84	d__Bacteria;p__Proteobacteria;c__Alphaproteobacteria;o__Caulobacterales;f__Maricaulaceae;g__Robiginitomaculum_A;s__			√				√		√			√		√								√
Dive100-bin4.18	d__Bacteria;p__Proteobacteria;c__Alphaproteobacteria;o__Micavibrionales;f__Micavibrionaceae;g__;s__			√											√
Dive100-bin4.16	d__Bacteria;p__Proteobacteria;c__Alphaproteobacteria;o__Micavibrionales;f__Micavibrionaceae;g__UBA185;s__														√
Dive96-bin3.293	d__Bacteria;p__Proteobacteria;c__Alphaproteobacteria;o__Micavibrionales;f__Micavibrionaceae;g__UBA2638;s__			√											√
Dive96-bin3.246	d__Bacteria;p__Proteobacteria;c__Alphaproteobacteria;o__Rhizobiales;f__BM33;g__BM33;s__			√		√	√	√		√	√	√											√
Dive100-bin1.88	d__Bacteria;p__Proteobacteria;c__Alphaproteobacteria;o__Rhizobiales;f__Devosiaceae;g__;s__																						√
Dive100-bin2.67	d__Bacteria;p__Proteobacteria;c__Alphaproteobacteria;o__Rhizobiales;f__Devosiaceae;g__;s__																						√
Dive100-bin2.81	d__Bacteria;p__Proteobacteria;c__Alphaproteobacteria;o__Rhizobiales;f__Devosiaceae;g__;s__																						√
Dive96-bin2.139	d__Bacteria;p__Proteobacteria;c__Alphaproteobacteria;o__Rhizobiales;f__Devosiaceae;g__;s__																		√
Dive100-bin1.47	d__Bacteria;p__Proteobacteria;c__Alphaproteobacteria;o__Rhizobiales;f__Hyphomicrobiaceae;g__;s__		√																			√	√
Dive100-bin10.29	d__Bacteria;p__Proteobacteria;c__Alphaproteobacteria;o__Rhizobiales;f__Hyphomicrobiaceae;g__;s__		√																				√
Dive100-bin2.61	d__Bacteria;p__Proteobacteria;c__Alphaproteobacteria;o__Rhizobiales;f__Hyphomicrobiaceae;g__;s__		√
Dive100-bin2.65	d__Bacteria;p__Proteobacteria;c__Alphaproteobacteria;o__Rhizobiales;f__Hyphomicrobiaceae;g__;s__														√								√
Dive100-bin3.71	d__Bacteria;p__Proteobacteria;c__Alphaproteobacteria;o__Rhizobiales;f__Hyphomicrobiaceae;g__;s__																√					√
Dive100-bin3.79	d__Bacteria;p__Proteobacteria;c__Alphaproteobacteria;o__Rhizobiales;f__Hyphomicrobiaceae;g__;s__																					√	√
Dive96-bin4.135	d__Bacteria;p__Proteobacteria;c__Alphaproteobacteria;o__Rhizobiales;f__Hyphomicrobiaceae;g__;s__		√	√		√	√	√		√	√						√
Dive96-bin10.136	d__Bacteria;p__Proteobacteria;c__Alphaproteobacteria;o__Rhizobiales;f__OSC116;g__;s__														√		√						√
Dive100-bin10.37	d__Bacteria;p__Proteobacteria;c__Alphaproteobacteria;o__Rhizobiales;f__Rhizobiaceae;g__SZUA-1;s__							√		√							√					√	√
Dive100-bin3.90	d__Bacteria;p__Proteobacteria;c__Alphaproteobacteria;o__Rhizobiales;f__Thermopetrobacteraceae;g__Thermopetrobacter;s__
Dive100-bin3.95	d__Bacteria;p__Proteobacteria;c__Alphaproteobacteria;o__Rhizobiales;f__Thermopetrobacteraceae;g__Thermopetrobacter;s__														√								√
Dive100-bin1.69	d__Bacteria;p__Proteobacteria;c__Alphaproteobacteria;o__Rhodobacterales;f__Rhodobacteraceae;g__Amylibacter;s__							√		√													√
Dive96-bin10.157	d__Bacteria;p__Proteobacteria;c__Alphaproteobacteria;o__Rhodobacterales;f__Rhodobacteraceae;g__NORP11;s__																					√	√
Dive96-bin3.166	d__Bacteria;p__Proteobacteria;c__Alphaproteobacteria;o__Rhodobacterales;f__Rhodobacteraceae;g__SH-1;s__																√					√
Dive100-bin3.81	d__Bacteria;p__Proteobacteria;c__Alphaproteobacteria;o__Rhodobacterales;f__Rhodobacteraceae;g__UBA377;s__																					√	√
Dive100-bin3.50	d__Bacteria;p__Proteobacteria;c__Alphaproteobacteria;o__Rhodospirillales;f__;g__;s__							√									√					√	√
Dive96-bin1.131	d__Bacteria;p__Proteobacteria;c__Alphaproteobacteria;o__Rhodospirillales;f__2-2-FULL-58-16;g__;s__												√				√						√
Dive96-bin1.137	d__Bacteria;p__Proteobacteria;c__Alphaproteobacteria;o__Rhodospirillales;f__2-2-FULL-58-16;g__;s__														√		√						√
Dive100-bin10.126	d__Bacteria;p__Proteobacteria;c__Alphaproteobacteria;o__Rickettsiales;f__UBA6187;g__;s__			√						√
Dive100-bin10.85	d__Bacteria;p__Proteobacteria;c__Alphaproteobacteria;o__Sphingomonadales;f__Emcibacteraceae;g__Emcibacter_A;s__			√	√	√	√			√		√
Dive100-bin10.93	d__Bacteria;p__Proteobacteria;c__Alphaproteobacteria;o__Sphingomonadales;f__Emcibacteraceae;g__Emcibacter_A;s__			√				√		√			√				√					√	√
Dive96-bin3.199	d__Bacteria;p__Proteobacteria;c__Alphaproteobacteria;o__Sphingomonadales;f__Emcibacteraceae;g__Emcibacter_A;s__			√				√		√			√				√					√	√
Dive96-bin4.79	d__Bacteria;p__Proteobacteria;c__Alphaproteobacteria;o__Sphingomonadales;f__Emcibacteraceae;g__Emcibacter_A;s__			√	√					√
Dive96-bin2.191	d__Bacteria;p__Proteobacteria;c__Gammaproteobacteria;o__Chromatiales;f__Sedimenticolaceae;g__;s__			√						√							√		√
Dive96-bin4.167	d__Bacteria;p__Proteobacteria;c__Gammaproteobacteria;o__Chromatiales;f__Sedimenticolaceae;g__;s__			√		√	√	√		√	√	√		√			√		√				√
Dive96-bin10.251	d__Bacteria;p__Proteobacteria;c__Gammaproteobacteria;o__Chromatiales;f__Sedimenticolaceae;g__Thiolapillus;s__	√		√						√			√				√
Dive100-bin3.114	d__Bacteria;p__Proteobacteria;c__Gammaproteobacteria;o__Coxiellales;f__Coxiellaceae;g__GCA-273285;s__			√									√		√
Dive96-bin10.163	d__Bacteria;p__Proteobacteria;c__Gammaproteobacteria;o__GCA-2729495;f__GCA-2729495;g__;s__			√		√	√			√		√	√				√						√
Dive96-bin3.196	d__Bacteria;p__Proteobacteria;c__Gammaproteobacteria;o__GCA-2729495;f__GCA-2729495;g__;s__			√						√			√				√						√
Dive96-bin10.192	d__Bacteria;p__Proteobacteria;c__Gammaproteobacteria;o__HK1;f__HK1;g__;s__			√									√	√			√
Dive96-bin2.171	d__Bacteria;p__Proteobacteria;c__Gammaproteobacteria;o__Methylococcales;f__Methylomonadaceae;g__;s__			√						√					√	√
Dive100-bin10.45	d__Bacteria;p__Proteobacteria;c__Gammaproteobacteria;o__Methylococcales;f__Methylomonadaceae;g__QPIN1;s__			√						√			√		√		√
Dive96-bin10.141	d__Bacteria;p__Proteobacteria;c__Gammaproteobacteria;o__Methylococcales;f__Methylomonadaceae;g__QPIN1;s__			√						√							√
Dive96-bin10.159	d__Bacteria;p__Proteobacteria;c__Gammaproteobacteria;o__Methylococcales;f__Methylomonadaceae;g__QPIN1;s__			√		√	√	√		√	√	√	√				√
Dive100-bin10.137	d__Bacteria;p__Proteobacteria;c__Gammaproteobacteria;o__PS1;f__Thioglobaceae;g__Thioglobus_A;s__									√													√
Dive100-bin1.51	d__Bacteria;p__Proteobacteria;c__Gammaproteobacteria;o__Pseudomonadales;f__UBA7434;g__UBA7434;s__			√		√	√			√		√		√	√								√
Dive96-bin1.263	d__Bacteria;p__Proteobacteria;c__Gammaproteobacteria;o__SZUA-229;f__SZUA-229;g__;s__			√									√										√
Dive96-bin10.204	d__Bacteria;p__Proteobacteria;c__Gammaproteobacteria;o__SZUA-229;f__SZUA-229;g__;s__		√	√		√	√			√		√				√	√				√
Dive96-bin10.188	d__Bacteria;p__Proteobacteria;c__Gammaproteobacteria;o__Tenderiales;f__Tenderiaceae;g__Tenderia;s__			√						√							√
Dive96-bin2.238	d__Bacteria;p__Proteobacteria;c__Gammaproteobacteria;o__Tenderiales;f__Tenderiaceae;g__Tenderia;s__			√											√		√
Dive100-bin4.88	d__Bacteria;p__Proteobacteria;c__Gammaproteobacteria;o__Thiohalomonadales_A;f__RBG-16-57-12;g__;s__			√						√				√	√		√				√		√
Dive96-bin2.149	d__Bacteria;p__Proteobacteria;c__Gammaproteobacteria;o__Thiohalomonadales_A;f__SZUA-152;g__;s__			√				√		√				√	√		√					√	√
Dive96-bin3.258	d__Bacteria;p__Proteobacteria;c__Gammaproteobacteria;o__Thiohalomonadales_A;f__UBA6429;g__;s__			√		√	√					√				√	√					√	√
Dive96-bin4.222	d__Bacteria;p__Proteobacteria;c__Gammaproteobacteria;o__Thiohalomonadales_A;f__UBA6429;g__SZUA-37;s__			√		√	√			√		√		√	√							√	√
Dive96-bin10.234	d__Bacteria;p__Proteobacteria;c__Gammaproteobacteria;o__Thiohalospirales;f__;g__;s__			√		√	√			√		√		√	√		√		√				√
Dive96-bin10.247	d__Bacteria;p__Proteobacteria;c__Gammaproteobacteria;o__Thiohalospirales;f__;g__;s__			√		√	√					√					√		√				√
Dive100-bin1.72	d__Bacteria;p__Proteobacteria;c__Gammaproteobacteria;o__Thiotrichales;f__Thiotrichaceae;g__Cocleimonas;s__			√						√												√
Dive96-bin10.122	d__Bacteria;p__Proteobacteria;c__Gammaproteobacteria;o__UBA4486;f__UBA4486;g__;s__			√		√	√			√		√		√			√					√
Dive96-bin2.98	d__Bacteria;p__Proteobacteria;c__Gammaproteobacteria;o__Woeseiales;f__Woeseiaceae;g__;s__		√	√						√			√		√		√					√
Dive100-bin10.39	d__Bacteria;p__Proteobacteria;c__Gammaproteobacteria;o__Xanthomonadales;f__Marinicellaceae;g__;s__			√	√	√	√	√		√	√	√					√					√
Dive100-bin2.52	d__Bacteria;p__Proteobacteria;c__Gammaproteobacteria;o__Xanthomonadales;f__Marinicellaceae;g__;s__			√	√	√	√	√		√	√	√					√
Dive100-bin2.37	d__Bacteria;p__Proteobacteria;c__Gammaproteobacteria;o__Xanthomonadales;f__SZUA-36;g__;s__			√		√	√			√		√			√		√				√		√
Dive96-bin10.186	d__Bacteria;p__Proteobacteria;c__Gammaproteobacteria;o__Xanthomonadales;f__SZUA-36;g__SZUA-36;s__		√	√	√	√	√			√		√			√		√
Dive96-bin3.252	d__Bacteria;p__Proteobacteria;c__Gammaproteobacteria;o__Xanthomonadales;f__SZUA-36;g__SZUA-51;s__			√		√	√			√		√	√		√
Dive96-bin10.335	d__Bacteria;p__Proteobacteria;c__Zetaproteobacteria;o__Mariprofundales;f__Mariprofundaceae;g__;s__			√													√						√
Dive96-bin1.284	d__Bacteria;p__Proteobacteria;c__Zetaproteobacteria;o__Mariprofundales;f__Mariprofundaceae;g__;s__			√		√				√						√							√
Dive96-bin10.324	d__Bacteria;p__Proteobacteria;c__Zetaproteobacteria;o__Mariprofundales;f__Mariprofundaceae;g__;s__															√		√
Dive96-bin10.131	d__Bacteria;p__Proteobacteria;c__Zetaproteobacteria;o__Mariprofundales;f__Mariprofundaceae;g__Mariprofundus;s__			√						√						√							√
Dive96-bin2.244	d__Bacteria;p__Proteobacteria;c__Zetaproteobacteria;o__Mariprofundales;f__Mariprofundaceae;g__SZUA-26;s__			√						√						√
Dive96-bin4.205	d__Bacteria;p__SAR324;c__SAR324;o__XYD2-FULL-5-16;f__XYD2-FULL-5-16;g__;s__		√			√	√					√			√	√						√
Dive96-bin4.116	d__Bacteria;p__Spirochaetota;c__Spirochaetia;o__Spirochaetales;f__ARS1246;g__;s__			√			√	√		√	√		√		√		√
Dive100-bin10.36	d__Bacteria;p__Spirochaetota;c__Spirochaetia;o__Spirochaetales;f__B11-G9;g__;s__						√	√		√	√		√		√		√
Dive96-bin4.94	d__Bacteria;p__Spirochaetota;c__Spirochaetia;o__Spirochaetales;f__B32-G16;g__;s__			√			√	√		√	√				√		√
Dive96-bin3.186	d__Bacteria;p__Spirochaetota;c__Spirochaetia;o__Spirochaetales;f__Spirochaetaceae_B;g__UBA2779;s__			√									√		√
Dive96-bin3.22	d__Bacteria;p__Spirochaetota;c__UBA482;o__UBA482;f__UBA555;g__;s__	√		√		√	√	√		√	√	√					√
Dive100-bin4.69	d__Bacteria;p__Sumerlaeota;c__Sumerlaeia;o__UBA8349;f__UBA8349;g__;s__			√						√			√				√					√
Dive96-bin10.214	d__Bacteria;p__SZUA-182;c__SZUA-182;o__SZUA-182;f__;g__;s__			√		√	√			√		√	√		√		√
Dive96-bin10.231	d__Bacteria;p__SZUA-182;c__SZUA-182;o__SZUA-182;f__;g__;s__			√		√	√	√		√	√	√			√		√
Dive96-bin3.184	d__Bacteria;p__SZUA-182;c__SZUA-182;o__SZUA-182;f__;g__;s__			√		√	√	√		√	√	√	√			√
Dive96-bin4.269	d__Bacteria;p__Thermosulfidibacterota;c__Thermosulfidibacteria;o__Thermosulfidibacterales;f__B14-G1;g__B14-G1;s__			√		√	√	√		√	√	√	√				√				√
Dive96-bin1.91	d__Bacteria;p__UBP15;c__UBA699;o__UBA699;f__;g__;s__			√		√	√			√		√	√		√
Dive96-bin4.233	d__Bacteria;p__UBP6;c__;o__;f__;g__;s__			√		√				√			√		√		√
Dive100-bin2.72	d__Bacteria;p__Verrucomicrobiota;c__Kiritimatiellae;o__Kiritimatiellales;f__Pontiellaceae;g__Pontiella;s__		√	√		√	√			√		√	√		√		√
Dive96-bin2.63	d__Bacteria;p__Verrucomicrobiota;c__Lentisphaeria;o__UBA147;f__Lenti-2;g__;s__			√		√				√			√		√		√
Dive100-bin3.28	d__Bacteria;p__Verrucomicrobiota;c__Lentisphaeria;o__Victivallales;f__Victivallaceae;g__;s__			√			√	√		√	√		√		√
Dive96-bin10.62	d__Bacteria;p__Verrucomicrobiota;c__Verrucomicrobiae;o__Verrucomicrobiales;f__DEV7;g__;s__		√	√									√		√							√	√
Dive96-bin10.253	d__Bacteria;p__WOR-3;c__Hydrothermia;o__Hydrothermales;f__;g__;s__			√											√		√
Dive96-bin10.176	d__Bacteria;p__Zixibacteria;c__MSB-5A5;o__;f__;g__;s__			√						√			√		√		√				√
Dive96-bin4.201	d__Bacteria;p__Zixibacteria;c__MSB-5A5;o__;f__;g__;s__	√		√									√		√		√				√
Dive100-bin1.50	d__Bacteria;p__Zixibacteria;c__MSB-5A5;o__GN15;f__;g__;s__			√		√	√			√		√	√		√		√					√
Dive100-bin1.56	d__Bacteria;p__Zixibacteria;c__MSB-5A5;o__GN15;f__;g__;s__			√		√	√			√		√	√		√		√					√
Dive96-bin4.186	d__Bacteria;p__Zixibacteria;c__MSB-5A5;o__GN15;f__;g__;s__			√			√			√		√	√		√		√					√
Dive100-bin10.64	d__Bacteria;p__Zixibacteria;c__MSB-5A5;o__GN15;f__FEB-12;g__;s__	√		√						√			√		√		√				√	√
Dive100-bin4.60	d__Bacteria;p__Zixibacteria;c__MSB-5A5;o__GN15;f__FEB-12;g__;s__	√		√						√			√		√		√				√	√
Dive96-bin1.186	d__Bacteria;p__Zixibacteria;c__MSB-5A5;o__GN15;f__FEB-12;g__;s__	√		√						√			√		√		√
Dive96-bin10.185	d__Bacteria;p__Zixibacteria;c__MSB-5A5;o__GN15;f__FEB-12;g__B12-G9;s__	√		√									√		√		√					√
Dive96-bin4.195	d__Bacteria;p__Zixibacteria;c__MSB-5A5;o__GN15;f__FEB-12;g__B12-G9;s__	√		√						√			√		√		√				√
Dive96-bin3.155	d__Bacteria;p__Zixibacteria;c__MSB-5A5;o__GN15;f__FEB-12;g__QNAD1;s__	√		√									√		√		√					√
